# Supplementary material for: Genomic exploration of sequential clinical isolates reveals a distinctive molecular signature of persistent Staphylococcus aureus bacteraemia
Source: Genome Med. 2018 Aug 23;10:65. doi: 10.1186/s13073-018-0574-x (PMC6090636; doi:10.1186/s13073-018-0574-x)
Supplement: Supplementary file 3 — Table S2. List of 182 variants identified in 32 isolates (after excluding unrelated strains). (XLSX 25 kb) [file 13073_2018_574_MOESM3_ESM.xlsx]

## Sheet: Sheet1
Table S2. List of 182 variants identified in 32 isolates (after excluding unrelated strains)
Mutation ID	Isolate id	Type of sample	Type of mutation	Reference allele	Alternative allele	Evidence	Strand	Nucleotide positions	Amino acid position	Gene	Gene annotation	Mutation	Effect of the mutation
MUT-001	BPH2729	Paired invasive	del	CGGTTTA	CA	CA:85 CGGTTTA:0	+	916/2046	306/681	ptsG_3	PTS system glucose-specific EIICBA component	Gly306fs	nonsense/frameshift
MUT-002	BPH2729	Paired invasive	snp	C	T	T:73 C:0	-	1508/3552	503/1183	rpoB	DNA-directed RNA polymerase subunit beta	Arg503His	missense
MUT-003	BPH2729	Paired invasive	ins	GC	GGAC	GGAC:30 GC:0	+	284/354	95/117	rplV	50S ribosomal protein L22	Ala95fs	nonsense/frameshift
MUT-004	BPH2729	Paired invasive	complex	GATTAAC	GG	GG:29 GATTAAC:0	+	286/354	96/117	rplV	50S ribosomal protein L22	Ile96fs	nonsense/frameshift
MUT-005	BPH2729	Paired invasive	del	AAAAAGGA	AA	AA:49 AAAAAGGA:0	+	203/624	68/207	rplD	50S ribosomal protein L4	Lys68_Gly69del	nonsense/frameshift
MUT-006	BPH2738	Paired invasive	snp	T	C	C:23 T:0	-	409/744	137/247	stp	Serine/threonine phosphatase stp	Asn137Asp	missense
MUT-007	BPH2751	Paired invasive	snp	G	A	A:67 G:0	+	703/1077	235/358	prfA	Peptide chain release factor 1	Val235Ile	missense
MUT-008	BPH2803	Paired invasive	snp	C	T	T:70 C:0	+	639/969	213/322	NA	Xylose isomerase-like TIM barrel	NA	synonymous
MUT-009	BPH2803	Paired invasive	snp	T	C	C:37 T:0	+	219/855	73/284	efeM	putative iron uptake system component EfeM	NA	synonymous
MUT-010	BPH2803	Paired invasive	snp	A	G	G:109 A:0	+	256/966	86/321	NA	putative epimerase/dehydratase	Asn86Asp	missense
MUT-011	BPH2803	Paired invasive	del	TAAAAAAAAC	TAAAAAAAC	TAAAAAAAC:14 TAAAAAAAAC:0	NA	NA	NA	NA	NA	NA	non coding regions
MUT-012	BPH2803	Paired invasive	snp	C	T	T:17 C:0	NA	NA	NA	NA	NA	NA	non coding regions
MUT-013	BPH2803	Paired invasive	snp	A	G	G:75 A:0	+	658/987	220/328	pta	Phosphate acetyltransferase	Thr220Ala	missense
MUT-014	BPH2803	Paired invasive	snp	G	A	A:15 G:0	NA	NA	NA	NA	NA	NA	non coding regions
MUT-015	BPH2803	Paired invasive	snp	T	G	G:27 T:0	NA	NA	NA	NA	NA	NA	non coding regions
MUT-016	BPH2803	Paired invasive	snp	T	C	C:29 T:0	-	60/966	20/321	mraY	Phospho-N-acetylmuramoyl-pentapeptide- transferase	NA	synonymous
MUT-017	BPH2803	Paired invasive	snp	A	G	G:58 A:0	+	990/1278	330/425	pyrC	Dihydroorotase	NA	synonymous
MUT-018	BPH2803	Paired invasive	snp	A	G	G:22 A:0	+	102/2076	34/691	topA	DNA topoisomerase 1	NA	synonymous
MUT-019	BPH2803	Paired invasive	snp	C	A	A:45 C:0	-	732/891	244/296	nfo	putative endonuclease 4	Met244Ile	missense
MUT-020	BPH2803	Paired invasive	del	CTTTTTTTC	CTTTTTTC	CTTTTTTC:27 CTTTTTTTC:0	-	616/642	206/213	comEA	ComE operon protein 1	Ser208fs	nonsense/frameshift
MUT-021	BPH2803	Paired invasive	snp	G	A	A:50 G:0	+	265/1362	89/453	cycA_2	D-serine/D-alanine/glycine transporter	Ala89Thr	missense
MUT-022	BPH2803	Paired invasive	snp	C	A	A:12 C:0	NA	NA	NA	NA	NA	NA	non coding regions
MUT-023	BPH2803	Paired invasive	snp	C	A	A:34 C:0	+	704/1086	235/361	NA	Hyaluronate lyase	Thr235Lys	missense
MUT-024	BPH2803	Paired invasive	snp	T	G	G:38 T:0	-	NA	NA	NA	tRNA-Asp	non_coding_transcript_variant	non coding regions
MUT-025	BPH2803	Paired invasive	mnp	CC	TT	TT:46 CC:0	-	293/7434	98/2477	ebh_3	Extracellular matrix-binding protein ebh	Gly98Lys	missense
MUT-026	BPH2803	Paired invasive	snp	G	T	T:17 G:0	NA	NA	NA	NA	NA	NA	non coding regions
MUT-027	BPH2803	Paired invasive	snp	G	A	A:47 G:0	-	171/423	57/140	NA	Acid shock protein	NA	synonymous
MUT-028	BPH2803	Paired invasive	snp	T	A	A:33 T:0	+	549/1734	183/577	msbA	Lipid A export ATP-binding/permease protein MsbA	Ser183Arg	missense
MUT-029	BPH2803	Paired invasive	snp	T	G	G:44 T:0	+	162/1227	54/408	opuCA	Carnitine transport ATP-binding protein OpuCA	NA	synonymous
MUT-030	BPH2803	Paired invasive	snp	C	T	T:59 C:0	+	1032/1683	344/560	cocE	Cocaine esterase	NA	synonymous
MUT-031	BPH2803	Paired invasive	snp	T	C	C:150 T:0	NA	NA	NA	NA	NA	NA	non coding regions
MUT-032	BPH2820	Paired invasive	snp	G	A	A:159 G:0	-	164/741	55/246	cmpD	Bicarbonate transport ATP-binding protein CmpD	Ser55Phe	missense
MUT-033	BPH2820	Paired invasive	snp	C	T	T:206 C:2	+	1004/1593	335/530	pckA	Phosphoenolpyruvate carboxykinase [ATP]	Pro335Leu	missense
MUT-034	BPH2841	Paired invasive	snp	A	G	G:9 A:1	NA	NA	NA	NA	NA	NA	non coding regions
MUT-035	BPH2862	Paired invasive	snp	T	C	C:43 T:0	NA	NA	NA	NA	NA	NA	non coding regions
MUT-036	BPH2963	Paired invasive	snp	G	C	C:163 G:0	-	259/1689	87/562	ggt_1	Gamma-glutamyltranspeptidase	Pro87Ala	missense
MUT-037	BPH2963	Paired invasive	snp	T	A	A:131 T:0	+	854/990	285/329	NA	SigmaW regulon antibacterial	Met285Lys	missense
MUT-038	BPH2963	Paired invasive	snp	A	T	T:146 A:0	+	553/936	185/311	hutG	Formimidoylglutamase	Ile185Leu	missense
MUT-039	BPH2963	Paired invasive	snp	G	A	A:66 G:0	NA	NA	NA	NA	NA	NA	non coding regions
MUT-040	BPH2963	Paired invasive	snp	A	C	C:49 A:0	+	134/801	45/266	entB	Enterotoxin type B	Asn45Thr	missense
MUT-041	BPH2979	Paired invasive	snp	G	A	A:209 G:0	-	111/2028	37/675	NA	hypothetical protein	NA	synonymous
MUT-042	BPH2978	Paired invasive	snp	T	G	G:142 T:0	+	1055/1245	352/414	fabF	3-oxoacyl-[acyl-carrier-protein] synthase 2	Ile352Ser	missense
MUT-044	BPH2980	Paired invasive	snp	C	G	G:133 C:0	+	612/1212	204/403	bcr_1	Bicyclomycin resistance protein	Ser204Arg	missense
MUT-045	BPH3733	Paired invasive	del	CATGTATG	CG	CG:90 CATGTATG:0	+	416/525	139/174	NA	hypothetical protein	His139_Cys141delinsArg	nonsense/frameshift
MUT-046	BPH3733	Paired invasive	snp	C	A	A:83 C:0	+	179/1047	60/348	ywlC	Threonylcarbamoyl-AMP synthase	Ala60Asp	missense
MUT-048	BPH3734	Paired invasive	snp	G	A	A:121 G:0	+	312/1380	104/459	argH	Argininosuccinate lyase	NA	synonymous
MUT-049	BPH3734	Paired invasive	snp	G	A	A:111 G:0	-	808/2688	270/895	isdH	Iron-regulated surface determinant protein H	Gln270*	nonsense/frameshift
MUT-050	BPH3734	Paired invasive	snp	T	G	G:92 T:0	NA	NA	NA	NA	NA	NA	non coding regions
MUT-051	BPH3736	Paired invasive	snp	A	T	T:136 A:0	+	409/1404	137/467	hslU	ATP-dependent protease ATPase subunit HslU	Lys137*	nonsense/frameshift
MUT-052	BPH3738	Paired invasive	snp	C	A	A:61 C:4	NA	NA	NA	NA	NA	NA	non coding regions
MUT-053	BPH3738	Paired invasive	snp	G	A	A:120 G:0	-	291/429	97/142	lacA	Galactose-6-phosphate isomerase subunit LacA	NA	synonymous
MUT-054	BPH3744	Paired invasive	snp	T	C	C:207 T:0	-	921/2445	307/814	NA	AAA-like domain protein	NA	synonymous
MUT-055	BPH3741	Paired invasive	snp	C	T	T:101 C:0	-	21/318	7/105	NA	Nucleoid-associated protein	Met7Ile	missense
MUT-055	BPH3743	Paired invasive	snp	C	T	T:97 C:0	-	21/318	7/105	NA	Nucleoid-associated protein	Met7Ile	missense
MUT-055	BPH3744	Paired invasive	snp	C	T	T:80 C:0	-	21/318	7/105	NA	Nucleoid-associated protein	Met7Ile	missense
MUT-056	BPH3742	Paired invasive	snp	A	T	T:62 A:0	NA	NA	NA	NA	NA	NA	non coding regions
MUT-057	BPH3741	Paired invasive	snp	C	T	T:84 C:0	+	67/720	23/239	mecA	Adapter protein MecA 1	Arg23Cys	missense
MUT-058	BPH3743	Paired invasive	snp	C	T	T:11 C:0	NA	NA	NA	NA	NA	NA	non coding regions
MUT-059	BPH3741	Paired invasive	ins	CAAAAAAAG	CAAAAAAAAG	CAAAAAAAAG:106 CAAAAAAAG:0	+	219/261	73/86	NA	phage phi3 protein	Arg74fs	nonsense/frameshift
MUT-059	BPH3742	Paired invasive	ins	CAAAAAAAG	CAAAAAAAAG	CAAAAAAAAG:101 CAAAAAAAG:2	+	219/261	73/86	NA	phage phi3 protein	Arg74fs	nonsense/frameshift
MUT-059	BPH3743	Paired invasive	ins	CAAAAAAAG	CAAAAAAAAG	CAAAAAAAAG:126 CAAAAAAAG:1	+	219/261	73/86	NA	phage phi3 protein	Arg74fs	nonsense/frameshift
MUT-059	BPH3744	Paired invasive	ins	CAAAAAAAG	CAAAAAAAAG	CAAAAAAAAG:131 CAAAAAAAG:0	+	219/261	73/86	NA	phage phi3 protein	Arg74fs	nonsense/frameshift
MUT-060	BPH3741	Paired invasive	snp	A	T	T:144 A:0	-	1292/8274	431/2757	lss	Phage phiSP beta-like protein	Ile431Asn	missense
MUT-060	BPH3743	Paired invasive	snp	A	T	T:180 A:1	-	1292/8274	431/2757	lss	Phage phiSP beta-like protein	Ile431Asn	missense
MUT-060	BPH3744	Paired invasive	snp	A	T	T:185 A:0	-	1292/8274	431/2757	lss	Phage phiSP beta-like protein	Ile431Asn	missense
MUT-061	BPH3743	Paired invasive	snp	C	T	T:154 C:0	+	92/180	31/59	rpmD	50S ribosomal protein L30	Thr31Ile	missense
MUT-061	BPH3744	Paired invasive	snp	C	T	T:156 C:0	+	92/180	31/59	rpmD	50S ribosomal protein L30	Thr31Ile	missense
MUT-062	BPH3743	Paired invasive	snp	G	T	T:114 G:0	+	601/909	201/302	fhuD_1	Iron(3 )-hydroxamate-binding protein FhuD	Gly201*	nonsense/frameshift
MUT-062	BPH3744	Paired invasive	snp	G	T	T:136 G:0	+	601/909	201/302	fhuD_1	Iron(3 )-hydroxamate-binding protein FhuD	Gly201*	nonsense/frameshift
MUT-063	BPH3742	Paired invasive	ins	CTT	CTTT	CTTT:17 CTT:1	-	374/384	125/127	blaI	Penicillinase repressor	Ser126fs	nonsense/frameshift
MUT-063	BPH3743	Paired invasive	ins	CTT	CTTT	CTTT:12 CTT:0	-	374/384	125/127	blaI	Penicillinase repressor	Ser126fs	nonsense/frameshift
MUT-064	BPH3741	Paired invasive	ins	CAAAAAAT	CAAAAAAAT	CAAAAAAAT:123 CAAAAAAT:0	-	806/819	269/272	bceB_2	Bacitracin export permease protein BceB	Leu271fs	nonsense/frameshift
MUT-064	BPH3742	Paired invasive	ins	CAAAAAAT	CAAAAAAAT	CAAAAAAAT:134 CAAAAAAT:0	-	806/819	269/272	bceB_2	Bacitracin export permease protein BceB	Leu271fs	nonsense/frameshift
MUT-064	BPH3743	Paired invasive	ins	CAAAAAAT	CAAAAAAAT	CAAAAAAAT:135 CAAAAAAT:1	-	806/819	269/272	bceB_2	Bacitracin export permease protein BceB	Leu271fs	nonsense/frameshift
MUT-064	BPH3744	Paired invasive	ins	CAAAAAAT	CAAAAAAAT	CAAAAAAAT:139 CAAAAAAT:1	-	806/819	269/272	bceB_2	Bacitracin export permease protein BceB	Leu271fs	nonsense/frameshift
MUT-065	BPH3741	Paired invasive	ins	ATTTTTTTTG	ATTTTTTTTTG	ATTTTTTTTTG:86 ATTTTTTTTG:0	-	795/819	265/272	lpl2_3	putative lipoprotein	Asn268fs	nonsense/frameshift
MUT-065	BPH3743	Paired invasive	ins	ATTTTTTTTG	ATTTTTTTTTG	ATTTTTTTTTG:80 ATTTTTTTTG:2	-	795/819	265/272	lpl2_3	putative lipoprotein	Asn268fs	nonsense/frameshift
MUT-065	BPH3744	Paired invasive	ins	ATTTTTTTTG	ATTTTTTTTTG	ATTTTTTTTTG:70 ATTTTTTTTG:0	-	795/819	265/272	lpl2_3	putative lipoprotein	Asn268fs	nonsense/frameshift
MUT-066	BPH3417	Paired invasive	snp	T	C	C:151 T:0	-	921/2445	307/814	NA	putative ATP/GTP-binding protein	NA	synonymous
MUT-068	BPH3747	Paired invasive	snp	T	G	G:162 T:1	-	430/1164	144/387	gsiD_2	Glutathione transport system permease protein GsiD	Lys144Gln	missense
MUT-069	BPH3749	Paired invasive	del	TAGCAGCT	TAGCT	TAGCT:105 TAGCAGCT:0	NA	NA	NA	NA	NA	NA	non coding regions
MUT-070	BPH3749	Paired invasive	snp	T	C	C:56 T:0	-	4/903	2/300	NA	Ureidoglycolate lyase	Lys2Glu	missense
MUT-071	BPH3749	Paired invasive	snp	C	T	T:44 C:0	+	593/855	198/284	NA	hypothetical protein	Pro198Leu	missense
MUT-072	BPH3749	Paired invasive	snp	T	C	C:69 T:0	-	43/1443	15/480	emrY	putative multidrug resistance protein EmrY	Ile15Val	missense
MUT-073	BPH3757	Paired invasive	snp	G	A	A:129 G:0	-	263/717	88/238	agrA	Accessory gene regulator protein A	Thr88Met	missense
MUT-081	BPH2904	Paired colonising	ins	GG	GGAATCACTCGCTG	GGAATCACTCGCTG:117 GG:1	-	2689/3132	897/1043	clfA	Clumping factor A	Ser897_Asp898insAlaSerAspSer	nonsense/frameshift
MUT-086	BPH2981	Paired colonising	snp	A	G	G:94 A:0	NA	NA	NA	NA	NA	NA	non coding regions
MUT-087	BPH2981	Paired colonising	snp	A	G	G:103 A:0	NA	NA	NA	NA	NA	NA	non coding regions
MUT-084	BPH2981	Paired colonising	del	GTTTTTTTG	GTTTTTTG	GTTTTTTG:108 GTTTTTTTG:0	NA	NA	NA	NA	NA	NA	non coding regions
MUT-099	BPH2981	Paired colonising	ins	TAAAAAAC	TAAAAAAAC	TAAAAAAAC:34 TAAAAAAC:0	NA	NA	NA	NA	NA	NA	non coding regions
MUT-097	BPH2981	Paired colonising	snp	T	C	C:123 T:0	-	421/999	141/332	gpsA	Glycerol-3-phosphate dehydrogenase [NAD(P) ]	Thr141Ala	missense
MUT-098	BPH2981	Paired colonising	snp	C	T	T:46 C:0	-	1738/1824	580/607	lepA	Elongation factor 4	Ala580Thr	missense
MUT-104	BPH2981	Paired colonising	snp	C	T	T:56 C:0	+	125/846	42/281	blaZ	Beta-lactamase	Ala42Val	missense
MUT-092	BPH2982	Paired colonising	snp	T	A	A:134 T:0	NA	NA	NA	NA	NA	NA	non coding regions
MUT-094	BPH2982	Paired colonising	snp	G	A	A:146 G:0	NA	NA	NA	NA	NA	NA	non coding regions
MUT-088	BPH2982	Paired colonising	snp	C	A	A:62 C:0	NA	NA	NA	NA	NA	NA	non coding regions
MUT-095	BPH2982	Paired colonising	snp	G	A	A:71 G:0	NA	NA	NA	NA	NA	NA	non coding regions
MUT-087	BPH2982	Paired colonising	snp	A	G	G:84 A:0	NA	NA	NA	NA	NA	NA	non coding regions
MUT-101	BPH2981	Paired colonising	snp	C	T	T:97 C:0	-	18/285	1994-06-01	groS	10 kDa chaperonin	NA	synonymous
MUT-097	BPH2982	Paired colonising	snp	T	C	C:109 T:0	-	421/999	141/332	gpsA	Glycerol-3-phosphate dehydrogenase [NAD(P) ]	Thr141Ala	missense
MUT-100	BPH2982	Paired colonising	del	GTT	GT	GT:24 GTT:1	NA	NA	NA	NA	NA	NA	non coding regions
MUT-099	BPH2982	Paired colonising	ins	TAAAAAAC	TAAAAAAAC	TAAAAAAAC:13 TAAAAAAC:0	NA	NA	NA	NA	NA	NA	non coding regions
MUT-083	BPH2904	Paired colonising	ins	CG	CAG	CAG:137 CG:0	-	377/435	126/144	agrA	Accessory gene regulator protein A	His127fs	nonsense/frameshift
MUT-103	BPH2982	Paired colonising	snp	T	C	C:156 T:0	-	249/807	83/268	cpdA	3',5'-cyclic adenosine monophosphate phosphodiesterase CpdA	NA	synonymous
MUT-085	BPH2982	Paired colonising	snp	C	T	T:199 C:1	+	1865/2970	622/989	NA	hypothetical protein	Ala622Val	missense
MUT-101	BPH2982	Paired colonising	snp	C	T	T:81 C:0	-	18/285	1994-06-01	groS	10 kDa chaperonin	NA	synonymous
MUT-096	BPH2982	Paired colonising	snp	G	A	A:82 G:0	-	143/588	48/195	NA	hypothetical protein	Thr48Ile	missense
MUT-093	BPH2982	Paired colonising	snp	A	G	G:109 A:1	+	1393/1560	465/519	rny	Ribonuclease Y	Thr465Ala	missense
MUT-102	BPH2982	Paired colonising	snp	T	G	G:135 T:0	+	291/876	97/291	NA	hypothetical protein	NA	synonymous
MUT-082	BPH2904	Paired colonising	snp	T	C	C:66 T:0	-	22/627	8/208	NA	Nitroreductase family protein	Lys8Glu	missense
MUT-085	BPH2981	Paired colonising	snp	C	T	T:177 C:0	+	1865/2970	622/989	NA	hypothetical protein	Ala622Val	missense
MUT-105	BPH2727	Paired colonising	snp	G	A	A:109 G:0	-	1116/1776	372/591	NA	Oleate hydratase	NA	synonymous
MUT-106	BPH2727	Paired colonising	snp	T	C	C:104 T:0	+	1022/1824	341/607	pglF	UDP-N-acetyl-alpha-D-glucosamine C6 dehydratase	Val341Ala	missense
MUT-119	BPH2727	Paired colonising	snp	T	C	C:100 T:0	-	2426/2496	809/831	NA	AAA-like domain protein	Glu809Gly	missense
MUT-120	BPH2727	Paired colonising	snp	C	T	T:21 C:0	NA	NA	NA	NA	NA	NA	non coding regions
MUT-113	BPH2727	Paired colonising	snp	G	C	C:47 G:0	-	30274/31266	10092/10421	ebh_1	Extracellular matrix-binding protein ebh	Gln10092Glu	missense
MUT-114	BPH2727	Paired colonising	snp	G	A	A:80 G:0	-	1022/1401	341/466	norB_6	Quinolone resistance protein NorB	Ala341Val	missense
MUT-107	BPH2727	Paired colonising	snp	A	C	C:68 A:0	+	303/606	101/201	tatC2	Sec-independent protein translocase protein TatCy	Lys101Asn	missense
MUT-112	BPH2727	Paired colonising	snp	A	G	G:39 A:0	NA	NA	NA	NA	NA	NA	non coding regions
MUT-111	BPH2727	Paired colonising	snp	C	T	T:36 C:0	NA	NA	NA	NA	NA	NA	non coding regions
MUT-110	BPH2727	Paired colonising	snp	G	A	A:22 G:0	NA	NA	NA	NA	NA	NA	non coding regions
MUT-118	BPH2727	Paired colonising	snp	A	T	T:133 A:0	NA	NA	NA	NA	NA	NA	non coding regions
MUT-108	BPH2727	Paired colonising	snp	T	C	C:98 T:0	+	870/2082	290/693	fusA	Elongation factor G	NA	synonymous
MUT-116	BPH2727	Paired colonising	del	TAAAAAAAAG	TAAAAAAAG	TAAAAAAAG:18 TAAAAAAAAG:0	NA	NA	NA	NA	NA	NA	non coding regions
MUT-117	BPH2727	Paired colonising	snp	C	T	T:70 C:0	NA	NA	NA	NA	NA	NA	non coding regions
MUT-109	BPH2727	Paired colonising	snp	T	C	C:122 T:0	+	460/462	154/153	yhfS	Putative acetyl-CoA C-acetyltransferase YhfS	Ter154Glnext*?	nonsense/frameshift
MUT-115	BPH2727	Paired colonising	snp	T	C	C:19 T:0	+	184/270	62/89	NA	hypothetical protein	Ser62Pro	missense
MUT-121	BPH2748	Paired colonising	snp	C	G	G:10 C:0	NA	NA	NA	NA	NA	NA	non coding regions
MUT-122	BPH2748	Paired colonising	snp	A	G	G:125 A:0	+	546/939	182/312	yvyI	Putative mannose-6-phosphate isomerase YvyI	NA	synonymous
MUT-136	BPH2764	Paired colonising	del	GAAAAAAAT	GAAAAAAT	GAAAAAAT:48 GAAAAAAAT:0	+	313/351	105/116	NA	hypothetical protein	Ile105fs	nonsense/frameshift
MUT-137	BPH2764	Paired colonising	snp	A	T	T:16 A:0	-	625/726	209/241	NA	superantigen-like protein	Ser209Thr	missense
MUT-138	BPH2764	Paired colonising	snp	C	T	T:29 C:0	+	423/873	141/290	NA	hypothetical protein	NA	synonymous
MUT-140	BPH2764	Paired colonising	snp	A	T	T:83 A:0	-	19479/31206	6493/10401	ebh_1	Extracellular matrix-binding protein ebh	NA	synonymous
MUT-141	BPH2764	Paired colonising	snp	C	T	T:83 C:0	-	400/465	134/154	accB_1	Biotin carboxyl carrier protein of acetyl-CoA carboxylase	Val134Ile	missense
MUT-142	BPH2764	Paired colonising	snp	A	T	T:48 A:0	NA	NA	NA	NA	NA	NA	non coding regions
MUT-125	BPH2764	Paired colonising	snp	T	G	G:77 T:1	NA	NA	NA	NA	NA	NA	non coding regions
MUT-151	BPH2764	Paired colonising	snp	T	C	C:22 T:0	NA	NA	NA	NA	NA	NA	non coding regions
MUT-126	BPH2764	Paired colonising	snp	G	A	A:111 G:0	+	304/7176	102/2391	grsB	Gramicidin S synthase 2	Gly102Ser	missense
MUT-127	BPH2764	Paired colonising	snp	T	C	C:100 T:0	+	1879/7176	627/2391	grsB	Gramicidin S synthase 2	NA	synonymous
MUT-128	BPH2764	Paired colonising	snp	C	T	T:84 C:0	-	153/1563	51/520	ydiF	Acetate CoA-transferase YdiF	NA	synonymous
MUT-129	BPH2764	Paired colonising	snp	T	C	C:121 T:0	+	3357/4440	1119/1479	eccC3	ESX-3 secretion system protein EccC3	NA	synonymous
MUT-130	BPH2764	Paired colonising	snp	T	C	C:109 T:0	+	651/2457	217/818	clpC	ATP-dependent Clp protease ATP-binding subunit ClpC	NA	synonymous
MUT-124	BPH2764	Paired colonising	snp	G	A	A:50 G:1	+	3534/4200	1178/1399	sdrD	Serine-aspartate repeat-containing protein D	NA	synonymous
MUT-131	BPH2764	Paired colonising	snp	C	A	A:63 C:0	+	113/381	38/126	NA	hypothetical protein	Thr38Lys	missense
MUT-132	BPH2764	Paired colonising	snp	A	T	T:54 A:0	-	5/441	2/146	NA	Transcriptional regulator	Ile2Asn	missense
MUT-133	BPH2764	Paired colonising	snp	G	T	T:78 G:0	+	674/1632	225/543	cydD	ATP-binding/permease protein CydD	Arg225Leu	missense
MUT-134	BPH2764	Paired colonising	snp	C	T	T:81 C:0	-	593/1227	198/408	pepT_2	Peptidase T	Gly198Asp	missense
MUT-148	BPH2764	Paired colonising	ins	AT	ACT	ACT:50 AT:0	+	841/870	281/289	NA	hypothetical protein	Trp281fs	nonsense/frameshift
MUT-149	BPH2764	Paired colonising	snp	G	T	T:53 G:0	+	1606/1638	536/545	yveA	Aspartate-proton symporter	Ala536Ser	missense
MUT-150	BPH2764	Paired colonising	ins	GTGCTGCTGCA	GTGCTGCTGCTGCA	GTGCTGCTGCTGCA:76 GTGCTGCTGCA:0	-	309/1185	103/394	pbuE	Purine efflux pump PbuE	Ser103_Ala104insAla	nonsense/frameshift
MUT-145	BPH2764	Paired colonising	del	TAAAAAAAT	TAAAAAAT	TAAAAAAT:18 TAAAAAAAT:0	NA	NA	NA	NA	NA	NA	non coding regions
MUT-144	BPH2764	Paired colonising	snp	C	T	T:33 C:0	NA	NA	NA	NA	NA	NA	non coding regions
MUT-147	BPH2764	Paired colonising	ins	ATTTTTTTA	ATTTTTTTTA	ATTTTTTTTA:10 ATTTTTTTA:1	NA	NA	NA	NA	NA	NA	non coding regions
MUT-143	BPH2764	Paired colonising	snp	C	T	T:47 C:0	+	888/2937	296/978	NA	Leucine-rich repeats of kinetochore protein Cenp-F/LEK1	NA	synonymous
MUT-139	BPH2764	Paired colonising	snp	T	C	C:38 T:0	+	329/468	110/155	NA	Putative esterase	Ile110Thr	missense
MUT-146	BPH2764	Paired colonising	del	CGG	CG	CG:34 CGG:0	-	585/594	195/197	NA	hypothetical protein	Leu197fs	nonsense/frameshift
MUT-123	BPH2764	Paired colonising	snp	A	C	C:85 A:0	-	946/948	316/315	NA	hypothetical protein	Ter316Gluext*?	nonsense/frameshift
MUT-135	BPH2764	Paired colonising	del	AACAACAAATGGA	AA	AA:44 AACAACAAATGGA:0	+	367/885	123/294	NA	Replication initiation and membrane attachment	Gly123fs	nonsense/frameshift
MUT-153	BPH2771	Paired colonising	snp	A	C	C:53 A:0	-	566/627	189/208	recU	Holliday junction resolvase RecU	Ile189Arg	missense
MUT-152	BPH2771	Paired colonising	snp	T	C	C:17 T:0	NA	NA	NA	NA	NA	NA	non coding regions
MUT-156	BPH2882	Paired colonising	snp	T	C	C:72 T:0	-	169/960	57/319	hepT	Heptaprenyl diphosphate synthase component 2	Asn57Asp	missense
MUT-157	BPH2882	Paired colonising	snp	T	C	C:89 T:0	-	661/900	221/299	era	GTPase Era	Lys221Glu	missense
MUT-154	BPH2882	Paired colonising	snp	A	C	C:18 A:0	-	911/1212	304/403	NA	Type I restriction modification DNA specificity domain protein	Ile304Ser	missense
MUT-163	BPH2882	Paired colonising	snp	C	T	T:51 C:0	-	394/6798	132/2265	sraP	Serine-rich adhesin for platelets	Gly132Ser	missense
MUT-164	BPH2882	Paired colonising	snp	C	T	T:17 C:1	NA	NA	NA	NA	NA	NA	non coding regions
MUT-158	BPH2882	Paired colonising	snp	T	G	G:69 T:0	-	189/948	63/315	dagK	Diacylglycerol kinase	NA	synonymous
MUT-155	BPH2882	Paired colonising	snp	A	C	C:48 A:0	-	209/378	70/125	NA	hypothetical protein	Ile70Ser	missense
MUT-165	BPH2882	Paired colonising	snp	A	C	C:58 A:0	-	464/1287	155/428	NA	Phage terminase large subunit	Met155Arg	missense
MUT-160	BPH2882	Paired colonising	snp	A	C	C:91 A:0	-	414/687	138/228	NA	hemolysin-III related	NA	synonymous
MUT-161	BPH2882	Paired colonising	ins	CTT	CTTT	CTTT:66 CTT:0	NA	NA	NA	NA	NA	NA	non coding regions
MUT-162	BPH2882	Paired colonising	snp	T	C	C:12 T:0	NA	NA	NA	NA	NA	NA	non coding regions
MUT-159	BPH2882	Paired colonising	ins	TAAAAAAG	TAAAAAAAG	TAAAAAAAG:13 TAAAAAAG:0	NA	NA	NA	NA	NA	NA	non coding regions
MUT-166	BPH2953	Paired colonising	snp	C	T	T:113 C:0	-	468/693	156/230	pyrF	Orotidine 5'-phosphate decarboxylase	NA	synonymous
MUT-167	BPH2953	Paired colonising	snp	T	C	C:137 T:0	-	3631/3786	1211/1261	NA	hypothetical protein	Met1211Val	missense
MUT-043	BPH2980	Paired invasive	snp	T	C	C:117 T:0	-	1111/1248	371/415	pepS	Aminopeptidase PepS	Ile371Val	missense
MUT-047	BPH3734	Paired invasive	snp	A	C	C:94 A:0	+	1340/3135	447/1044	sdrD_2	Serine-aspartate repeat-containing protein D	Lys447Thr	missense
MUT-090	BPH2981	Paired colonising	complex	GAAA	CAAT	CAAT:40 GAAA:0	NA	NA	NA	NA	NA	NA	non coding regions
MUT-089	BPH2981	Paired colonising	complex	ATTTCTTTT	AATTGGGAAT	AATTGGGAAT:36 ATTTCTTTT:0	NA	NA	NA	NA	NA	NA	non coding regions
MUT-091	BPH2981	Paired colonising	snp	G	A	A:72 G:0	NA	NA	NA	NA	NA	NA	non coding regions
MUT-091	BPH2982	Paired colonising	snp	G	A	A:49 G:0	NA	NA	NA	NA	NA	NA	non coding regions
MUT-089	BPH2982	Paired colonising	complex	ATTTCTTTT	AATTGGGAAT	AATTGGGAAT:25 ATTTCTTTT:0	NA	NA	NA	NA	NA	NA	non coding regions
MUT-090	BPH2982	Paired colonising	complex	GAAA	CAAT	CAAT:28 GAAA:0	NA	NA	NA	NA	NA	NA	non coding regions
