# Supplementary material for: Genomic exploration of sequential clinical isolates reveals a distinctive molecular signature of persistent Staphylococcus aureus bacteraemia
Source: Genome Med. 2018 Aug 23;10:65. doi: 10.1186/s13073-018-0574-x (PMC6090636; doi:10.1186/s13073-018-0574-x)
Supplement: Supplementary file 4 — Table S3. List of 81 mutations with predicted modification of protein sequences with COG annotation. (XLSX 18 kb) [file 13073_2018_574_MOESM4_ESM.xlsx]

## Sheet: Sheet1
Table S3. List of 81 mutations with predicted modification of protein sequences with COG annotation
Mutation ID	ISOLATES with mutation	TYPE	GENE	PRODUCT	eff_category	MUTATION	Type of sample	CD hit cluster	COG annotation	category	code	supra_category
MUT-001	BPH2729	del	ptsG_3	PTS system glucose-specific EIICBA component	nonsense/frameshift	Gly306fs	Paired invasive	Cluster_12	COG1263, PtsG, Phosphotransferase system IIC components, glucose/maltose/N-acetylglucosamine-specific [Carbohydrate transport and metabolism].	Carbohydrate transport and metabolism	G	Metabolism
MUT-002	BPH2729	snp	rpoB	DNA-directed RNA polymerase subunit beta	missense	Arg503His	Paired invasive	Cluster_06	COG0085, RpoB, DNA-directed RNA polymerase, beta subunit/140 kD subunit [Transcription].	Transcription	K	Information storage and processing
MUT-003	BPH2729	ins	rplV	50S ribosomal protein L22	nonsense/frameshift	AlaIsoAsn95GlyArg	Paired invasive	Cluster_75	COG0091, RplV, Ribosomal protein L22 [Translation, ribosomal structure and biogenesis].	Translation, ribosomal structure and biogenesis	J	Information storage and processing
MUT-005	BPH2729	del	rplD	50S ribosomal protein L4	nonsense/frameshift	Lys68_Gly69del	Paired invasive	Cluster_63	COG0088, RplD, Ribosomal protein L4 [Translation, ribosomal structure and biogenesis].	Translation, ribosomal structure and biogenesis	J	Information storage and processing
MUT-006	BPH2738	snp	stp	Serine/threonine phosphatase stp	missense	Asn137Asp	Paired invasive	Cluster_55	COG0631, PTC1, Serine/threonine protein phosphatase [Signal transduction mechanisms].	Signal transduction mechanisms	T	Cellular processes and signalling
MUT-007	BPH2751	snp	prfA	Peptide chain release factor 1	missense	Val235Ile	Paired invasive	Cluster_35	COG0216, PrfA, Protein chain release factor A [Translation, ribosomal structure and biogenesis].	Translation, ribosomal structure and biogenesis	J	Information storage and processing
MUT-010	BPH2803	snp	NA	putative epimerase/dehydratase	missense	Asn86Asp	Paired invasive	Cluster_41	COG0451, WcaG, Nucleoside-diphosphate-sugar epimerases [Cell envelope biogenesis, outer membrane / Carbohydrate transport and metabolism].	Cell wall/membrane/envelope biogenesis, Carbohydrate transport and metabolism	M, G	Cellular processes and signalling, Metabolism
MUT-013	BPH2803	snp	pta	Phosphate acetyltransferase	missense	Thr220Ala	Paired invasive	Cluster_39	COG0280, Pta, Phosphotransacetylase [Energy production and conversion].	Energy production and conversion	C	Metabolism
MUT-019	BPH2803	snp	nfo	putative endonuclease 4	missense	Met244Ile	Paired invasive	Cluster_48	COG0648, Nfo, Endonuclease IV [DNA replication, recombination, and repair].	Replication, recombination and repair	L	Information storage and processing
MUT-020	BPH2803	del	comEA	ComE operon protein 1	nonsense/frameshift	Ser208fs	Paired invasive	Cluster_60	COG1555, ComEA, DNA uptake protein and related DNA-binding proteins [DNA replication, recombination, and repair].	Replication, recombination and repair	L	Information storage and processing
MUT-021	BPH2803	snp	cycA_2	D-serine/D-alanine/glycine transporter	missense	Ala89Thr	Paired invasive	Cluster_24	COG1113, AnsP, Gamma-aminobutyrate permease and related permeases [Amino acid transport and metabolism].	Amino acid transport and metabolism	E	Metabolism
MUT-023	BPH2803	snp	NA	Hyaluronate lyase	missense	Thr235Lys	Paired invasive	Cluster_34	NA	Unassigned	NA	NA
MUT-025	BPH2803	mnp	ebh_3	Extracellular matrix-binding protein ebh	missense	Gly98Lys	Paired invasive	Cluster_02	COG1511, COG1511, Predicted membrane protein [Function unknown].	Function unknown	S	Poorly characterised
MUT-028	BPH2803	snp	msbA	Lipid A export ATP-binding/permease protein MsbA	missense	Ser183Arg	Paired invasive	Cluster_15	COG1132, MdlB, ABC-type multidrug transport system, ATPase and permease components [Defense mechanisms].	Defense mechanisms	V	Cellular processes and signalling
MUT-032	BPH2820	snp	cmpD	Bicarbonate transport ATP-binding protein CmpD	missense	Ser55Phe	Paired invasive	Cluster_56	COG1116, TauB, ABC-type nitrate/sulfonate/bicarbonate transport system, ATPase component [Inorganic ion transport and metabolism].	Inorganic ion transport and metabolism	P	Metabolism
MUT-033	BPH2820	snp	pckA	Phosphoenolpyruvate carboxykinase [ATP]	missense	Pro335Leu	Paired invasive	Cluster_19	COG1866, PckA, Phosphoenolpyruvate carboxykinase (ATP) [Energy production and conversion].	Energy production and conversion	C	Metabolism
MUT-036	BPH2963	snp	ggt_1	Gamma-glutamyltranspeptidase	missense	Pro87Ala	Paired invasive	Cluster_16	COG0405, Ggt, Gamma-glutamyltransferase [Amino acid transport and metabolism].	Amino acid transport and metabolism	E	Metabolism
MUT-037	BPH2963	snp	NA	SigmaW regulon antibacterial	missense	Met285Lys	Paired invasive	Cluster_38	COG4864, COG4864, Uncharacterized protein conserved in bacteria [Function unknown].	Function unknown	S	Poorly characterised
MUT-038	BPH2963	snp	hutG	Formimidoylglutamase	missense	Ile185Leu	Paired invasive	Cluster_44	COG0010, SpeB, Arginase/agmatinase/formimionoglutamate hydrolase, arginase family [Amino acid transport and metabolism].	Amino acid transport and metabolism	E	Metabolism
MUT-040	BPH2963	snp	entB	Enterotoxin type B	missense	Asn45Thr	Paired invasive	Cluster_54	COG3421, COG3421, Uncharacterized protein conserved in bacteria [Function unknown].	Function unknown	S	Poorly characterised
MUT-042	BPH2978	snp	fabF	3-oxoacyl-[acyl-carrier-protein] synthase 2	missense	Ile352Ser	Paired invasive	Cluster_28	COG0304, FabB, 3-oxoacyl-(acyl-carrier-protein) synthase [Lipid metabolism / Secondary metabolites biosynthesis, transport, and catabolism].	Lipid transport and metabolism, Secondary metabolites biosynthesis, transport and catabolism	I, Q	Metabolism
MUT-043	BPH2980	snp	pepS	Aminopeptidase PepS	missense	Ile371Val	Paired invasive	Cluster_27	COG2309, AmpS, Leucyl aminopeptidase (aminopeptidase T) [Amino acid transport and metabolism].	Amino acid transport and metabolism	E	Metabolism
MUT-044	BPH2980	snp	bcr_1	Bicyclomycin resistance protein	missense	Ser204Arg	Paired invasive	Cluster_30	COG2814, AraJ, Arabinose efflux permease [Carbohydrate transport and metabolism].	Carbohydrate transport and metabolism	G	Metabolism
MUT-045	BPH3733	del	NA	hypothetical protein	nonsense/frameshift	His139_Cys141delinsArg	Paired invasive	Cluster_66	COG4475, COG4475, Uncharacterized protein conserved in bacteria [Function unknown].	Function unknown	S	Poorly characterised
MUT-046	BPH3733	snp	ywlC	Threonylcarbamoyl-AMP synthase	missense	Ala60Asp	Paired invasive	Cluster_36	COG0009, SUA5, Putative translation factor (SUA5) [Translation, ribosomal structure and biogenesis].	Translation, ribosomal structure and biogenesis	J	Information storage and processing
MUT-047	BPH3734	snp	sdrD_2	Serine-aspartate repeat-containing protein D	missense	Lys447Thr	Paired invasive	Cluster_07	COG4932, COG4932, Predicted outer membrane protein [Cell envelope biogenesis, outer membrane].	Cell wall/membrane/envelope biogenesis	M	Cellular processes and signalling
MUT-049	BPH3734	snp	isdH	Iron-regulated surface determinant protein H	nonsense/frameshift	Gln270*	Paired invasive	Cluster_10	COG5386, COG5386, Cell surface protein [Cell envelope biogenesis, outer membrane].	Cell wall/membrane/envelope biogenesis	M	Cellular processes and signalling
MUT-051	BPH3736	snp	hslU	ATP-dependent protease ATPase subunit HslU	nonsense/frameshift	Lys137*	Paired invasive	Cluster_22	COG1220, HslU, ATP-dependent protease HslVU (ClpYQ), ATPase subunit [Posttranslational modification, protein turnover, chaperones].	Posttranslational modification, protein turnover, chaperones	O	Cellular processes and signalling
MUT-055	BPH3741, BPH3743, BPH3744	snp	NA	Nucleoid-associated protein	missense	Met7Ile	Paired invasive	Cluster_77	COG0718, COG0718, Uncharacterized protein conserved in bacteria [Function unknown].	Function unknown	S	Poorly characterised
MUT-057	BPH3741	snp	mecA	Adapter protein MecA 1	missense	Arg23Cys	Paired invasive	Cluster_58	COG4862, MecA, Negative regulator of genetic competence, sporulation and motility [Posttranslational modification, protein turnover, chaperones / Signal transduction mechanisms / Cell motility and secretion].	Posttranslational modification, protein turnover, chaperones, Signal transduction mechanisms, Cell motility	O, T, N	Cellular processes and signalling
MUT-059	BPH3741, BPH3742, BPH3743, BPH3744	ins	NA	phage phi3 protein	nonsense/frameshift	Arg74fs	Paired invasive	Cluster_79	NA	Unassigned	NA	NA
MUT-060	BPH3741, BPH3743, BPH3744	snp	lss	Phage phiSP beta-like protein	missense	Ile431Asn	Paired invasive	Cluster_01	COG0739, NlpD, Membrane proteins related to metalloendopeptidases [Cell envelope biogenesis, outer membrane].	Cell wall/membrane/envelope biogenesis	M	Cellular processes and signalling
MUT-061	BPH3743, BPH3744	snp	rpmD	50S ribosomal protein L30	missense	Thr31Ile	Paired invasive	Cluster_80	COG1841, RpmD, Ribosomal protein L30/L7E [Translation, ribosomal structure and biogenesis].	Translation, ribosomal structure and biogenesis	J	Information storage and processing
MUT-062	BPH3743, BPH3744	snp	fhuD_1	Iron(3 )-hydroxamate-binding protein FhuD	nonsense/frameshift	Gly201*	Paired invasive	Cluster_45	COG0614, FepB, ABC-type Fe3+-hydroxamate transport system, periplasmic component [Inorganic ion transport and metabolism].	Inorganic ion transport and metabolism	P	Metabolism
MUT-063	BPH3742, BPH3743	ins	blaI	Penicillinase repressor	nonsense/frameshift	Ser126fs	Paired invasive	Cluster_72	COG3682, COG3682, Predicted transcriptional regulator [Transcription].	Transcription	K	Information storage and processing
MUT-064	BPH3741, BPH3742, BPH3743, BPH3744	ins	bceB_2	Bacitracin export permease protein BceB	nonsense/frameshift	Leu271fs	Paired invasive	Cluster_52	COG4591, LolE, ABC-type transport system, involved in lipoprotein release, permease component [Cell envelope biogenesis, outer membrane].	Cell wall/membrane/envelope biogenesis	M	Cellular processes and signalling
MUT-065	BPH3741, BPH3743, BPH3744	ins	lpl2_3	putative lipoprotein	nonsense/frameshift	Asn268fs	Paired invasive	Cluster_53	NA	Unassigned	NA	NA
MUT-068	BPH3747	snp	gsiD_2	Glutathione transport system permease protein GsiD	missense	Lys144Gln	Paired invasive	Cluster_33	COG1173, DppC, ABC-type dipeptide/oligopeptide/nickel transport systems, permease components [Amino acid transport and metabolism / Inorganic ion transport and metabolism].	Amino acid transport and metabolism, Inorganic ion transport and metabolism	E, P	Metabolism
MUT-070	BPH3749	snp	NA	Ureidoglycolate lyase	missense	Lys2Glu	Paired invasive	Cluster_46	COG0179, MhpD, 2-keto-4-pentenoate hydratase/2-oxohepta-3-ene-1,7-dioic acid hydratase (catechol pathway) [Secondary metabolites biosynthesis, transport, and catabolism].	Secondary metabolites biosynthesis, transport and catabolism	Q	Metabolism
MUT-071	BPH3749	snp	NA	hypothetical protein	missense	Pro198Leu	Paired invasive	Cluster_50	NA	Unassigned	NA	NA
MUT-072	BPH3749	snp	emrY	putative multidrug resistance protein EmrY	missense	Ile15Val	Paired invasive	Cluster_21	COG2814, AraJ, Arabinose efflux permease [Carbohydrate transport and metabolism].	Carbohydrate transport and metabolism	G	Metabolism
MUT-073	BPH3757	snp	agrA	Accessory gene regulator protein A	missense	Thr88Met	Paired invasive	Cluster_59	COG3279, LytT, Response regulator of the LytR/AlgR family [Transcription / Signal transduction mechanisms].	Transcription, Signal transduction mechanisms	K, T	Information storage and processing, Cellular processes and signalling
MUT-081	BPH2904	ins	clfA	Clumping factor A	nonsense/frameshift	Ser897_Asp898insAlaSerAspSer	Paired colonising	Cluster_08	COG5665, NOT5, CCR4-NOT transcriptional regulation complex, NOT5 subunit [Transcription].	Transcription	K	Information storage and processing
MUT-082	BPH2904	snp	NA	Nitroreductase family protein	missense	Lys8Glu	Paired colonising	Cluster_61	COG3560, FMR2, Predicted oxidoreductase related to nitroreductase [General function prediction only].	General function prediction only	R	Poorly characterised
MUT-083	BPH2904	ins	agrA	Accessory gene regulator protein A	nonsense/frameshift	His127fs	Paired colonising	Cluster_59	COG3279, LytT, Response regulator of the LytR/AlgR family [Transcription / Signal transduction mechanisms].	Transcription, Signal transduction mechanisms	K, T	Information storage and processing, Cellular processes and signalling
MUT-085	BPH2982, BPH2981	snp	NA	hypothetical protein	missense	Ala622Val	Paired colonising	Cluster_09	COG5412, COG5412, Phage-related protein [Function unknown].	Function unknown	S	Poorly characterised
MUT-093	BPH2982	snp	rny	Ribonuclease Y	missense	Thr465Ala	Paired colonising	Cluster_20	COG1418, COG1418, Predicted HD superfamily hydrolase [General function prediction only].	General function prediction only	R	Poorly characterised
MUT-096	BPH2982	snp	NA	hypothetical protein	missense	Thr48Ile	Paired colonising	Cluster_65	COG4347, COG4347, Predicted membrane protein [Function unknown].	Function unknown	S	Poorly characterised
MUT-097	BPH2981, BPH2982	snp	gpsA	Glycerol-3-phosphate dehydrogenase [NAD(P) ]	missense	Thr141Ala	Paired colonising	Cluster_37	COG0240, GpsA, Glycerol-3-phosphate dehydrogenase [Energy production and conversion].	Energy production and conversion	C	Metabolism
MUT-098	BPH2981	snp	lepA	Elongation factor 4	missense	Ala580Thr	Paired colonising	Cluster_13	COG0481, LepA, Membrane GTPase LepA [Cell envelope biogenesis, outer membrane].	Cell wall/membrane/envelope biogenesis	M	Cellular processes and signalling
MUT-104	BPH2981	snp	blaZ	Beta-lactamase	missense	Ala42Val	Paired colonising	Cluster_51	COG2367, PenP, Beta-lactamase class A [Defense mechanisms].	Defense mechanisms	V	Cellular processes and signalling
MUT-106	BPH2727	snp	pglF	UDP-N-acetyl-alpha-D-glucosamine C6 dehydratase	missense	Val341Ala	Paired colonising	Cluster_14	COG1086, COG1086, Predicted nucleoside-diphosphate sugar epimerases [Cell envelope biogenesis, outer membrane / Carbohydrate transport and metabolism].	Cell wall/membrane/envelope biogenesis, Carbohydrate transport and metabolism	M, G	Cellular processes and signalling, Metabolism
MUT-107	BPH2727	snp	tatC2	Sec-independent protein translocase protein TatCy	missense	Lys101Asn	Paired colonising	Cluster_64	COG0805, TatC, Sec-independent protein secretion pathway component TatC [Intracellular trafficking and secretion].	Intracellular trafficking, secretion, and vesicular transport	U	Cellular processes and signalling
MUT-109	BPH2727	snp	yhfS	Putative acetyl-CoA C-acetyltransferase YhfS	nonsense/frameshift	Ter154Glnext*?	Paired colonising	Cluster_69	COG0183, PaaJ, Acetyl-CoA acetyltransferase [Lipid metabolism].	Lipid transport and metabolism	I	Metabolism
MUT-113	BPH2727	snp	ebh_1	Extracellular matrix-binding protein ebh	missense	Gln10092Glu	Paired colonising	Cluster_00	COG1196, Smc, Chromosome segregation ATPases [Cell division and chromosome partitioning].	Cell cycle control, cell division, chromosome partitioning	D	Cellular processes and signalling
MUT-114	BPH2727	snp	norB_6	Quinolone resistance protein NorB	missense	Ala341Val	Paired colonising	Cluster_23	COG2814, AraJ, Arabinose efflux permease [Carbohydrate transport and metabolism].	Carbohydrate transport and metabolism	G	Metabolism
MUT-115	BPH2727	snp	NA	hypothetical protein	missense	Ser62Pro	Paired colonising	Cluster_78	NA	Unassigned	NA	NA
MUT-119	BPH2727	snp	NA	AAA-like domain protein	missense	Glu809Gly	Paired colonising	Cluster_11	COG3451, VirB4, Type IV secretory pathway, VirB4 components [Intracellular trafficking and secretion].	Intracellular trafficking, secretion, and vesicular transport	U	Cellular processes and signalling
MUT-123	BPH2764	snp	NA	hypothetical protein	nonsense/frameshift	Ter316Gluext*?	Paired colonising	Cluster_43	COG4652, COG4652, Uncharacterized protein conserved in bacteria [Function unknown].	Function unknown	S	Poorly characterised
MUT-126	BPH2764	snp	grsB	Gramicidin S synthase 2	missense	Gly102Ser	Paired colonising	Cluster_03	COG1020, EntF, Non-ribosomal peptide synthetase modules and related proteins [Secondary metabolites biosynthesis, transport, and catabolism].	Secondary metabolites biosynthesis, transport and catabolism	Q	Metabolism
MUT-131	BPH2764	snp	NA	hypothetical protein	missense	Thr38Lys	Paired colonising	Cluster_73	NA	Unassigned	NA	NA
MUT-132	BPH2764	snp	NA	Transcriptional regulator	missense	Ile2Asn	Paired colonising	Cluster_70	COG1959, COG1959, Predicted transcriptional regulator [Transcription].	Transcription	K	Information storage and processing
MUT-133	BPH2764	snp	cydD	ATP-binding/permease protein CydD	missense	Arg225Leu	Paired colonising	Cluster_18	COG4988, CydD, ABC-type transport system involved in cytochrome bd biosynthesis, ATPase and permease components [Energy production and conversion / Posttranslational modification, protein turnover, chaperones].	Energy production and conversion, Posttranslational modification, protein turnover, chaperones	C, O	Metabolism, Cellular processes and signalling
MUT-134	BPH2764	snp	pepT_2	Peptidase T	missense	Gly198Asp	Paired colonising	Cluster_29	COG2195, PepD, Di- and tripeptidases [Amino acid transport and metabolism].	Amino acid transport and metabolism	E	Metabolism
MUT-135	BPH2764	del	NA	Replication initiation and membrane attachment	nonsense/frameshift	Gly123fs	Paired colonising	Cluster_49	COG3935, DnaD, Putative primosome component and related proteins [DNA replication, recombination, and repair].	Replication, recombination and repair	L	Information storage and processing
MUT-136	BPH2764	del	NA	hypothetical protein	nonsense/frameshift	Ile105fs	Paired colonising	Cluster_76	COG1801, COG1801, Uncharacterized conserved protein [Function unknown].	Function unknown	S	Poorly characterised
MUT-137	BPH2764	snp	NA	superantigen-like protein	missense	Ser209Thr	Paired colonising	Cluster_57	NA	Unassigned	NA	NA
MUT-139	BPH2764	snp	NA	Putative esterase	missense	Ile110Thr	Paired colonising	Cluster_67	COG0824, FcbC, Predicted thioesterase [General function prediction only].	General function prediction only	R	Poorly characterised
MUT-141	BPH2764	snp	accB_1	Biotin carboxyl carrier protein of acetyl-CoA carboxylase	missense	Val134Ile	Paired colonising	Cluster_68	COG0511, AccB, Biotin carboxyl carrier protein [Lipid metabolism].	Lipid transport and metabolism	I	Metabolism
MUT-146	BPH2764	del	NA	hypothetical protein	nonsense/frameshift	Leu197fs	Paired colonising	Cluster_71	COG3264, COG3264, Small-conductance mechanosensitive channel [Cell envelope biogenesis, outer membrane].	Cell wall/membrane/envelope biogenesis	M	Cellular processes and signalling
MUT-148	BPH2764	ins	NA	hypothetical protein	nonsense/frameshift	Trp281fs	Paired colonising	Cluster_26	NA	Unassigned	NA	NA
MUT-149	BPH2764	snp	yveA	Aspartate-proton symporter	missense	Ala536Ser	Paired colonising	Cluster_17	COG0531, PotE, Amino acid transporters [Amino acid transport and metabolism].	Amino acid transport and metabolism	E	Metabolism
MUT-150	BPH2764	ins	pbuE	Purine efflux pump PbuE	nonsense/frameshift	Ser103_Ala104insAla	Paired colonising	Cluster_32	COG2814, AraJ, Arabinose efflux permease [Carbohydrate transport and metabolism].	Carbohydrate transport and metabolism	G	Metabolism
MUT-153	BPH2771	snp	recU	Holliday junction resolvase RecU	missense	Ile189Arg	Paired colonising	Cluster_62	COG3331, PrfA, Penicillin-binding protein-related factor A, putative recombinase [General function prediction only].	General function prediction only	R	Poorly characterised
MUT-154	BPH2882	snp	NA	Type I restriction modification DNA specificity domain protein	missense	Ile304Ser	Paired colonising	Cluster_31	COG0732, HsdS, Restriction endonuclease S subunits [Defense mechanisms].	Defense mechanisms	V	Cellular processes and signalling
MUT-155	BPH2882	snp	NA	hypothetical protein	missense	Ile70Ser	Paired colonising	Cluster_74	COG3883, COG3883, Uncharacterized protein conserved in bacteria [Function unknown].	Function unknown	S	Poorly characterised
MUT-156	BPH2882	snp	hepT	Heptaprenyl diphosphate synthase component 2	missense	Asn57Asp	Paired colonising	Cluster_42	COG0142, IspA, Geranylgeranyl pyrophosphate synthase [Coenzyme metabolism].	Coenzyme transport and metabolism	H	Metabolism
MUT-157	BPH2882	snp	era	GTPase Era	missense	Lys221Glu	Paired colonising	Cluster_47	COG1159, Era, GTPase [General function prediction only].	General function prediction only	R	Poorly characterised
MUT-163	BPH2882	snp	sraP	Serine-rich adhesin for platelets	missense	Gly132Ser	Paired colonising	Cluster_04	NA	Unassigned	NA	NA
MUT-165	BPH2882	snp	NA	Phage terminase large subunit	missense	Met155Arg	Paired colonising	Cluster_25	COG1783, XtmB, Phage terminase large subunit [General function prediction only].	General function prediction only	R	Poorly characterised
MUT-167	BPH2953	snp	NA	hypothetical protein	missense	Met1211Val	Paired colonising	Cluster_05	COG1196, Smc, Chromosome segregation ATPases [Cell division and chromosome partitioning].	Cell cycle control, cell division, chromosome partitioning	D	Cellular processes and signalling
